# Supplementary material for: Comparative genomics reveals phylogenetic distribution patterns of secondary metabolites in Amycolatopsis species
Source: BMC Genomics. 2018 Jun 1;19:426. doi: 10.1186/s12864-018-4809-4 (PMC5984834; doi:10.1186/s12864-018-4809-4)
Supplement: Supplementary file 4 — Table S3. POCP analysis. (XLSX 20 kb) [file 12864_2018_4809_MOESM4_ESM.xlsx]

## Sheet: POCP_matrix
	A_mediterranei_HP-130_2.faa	Amycolatopsis_alba_DSM_44262_2.faa	Amycolatopsis_australiensis_DSM_44671_2.faa	Amycolatopsis_azurea_DSM_43854_2.faa	Amycolatopsis_balhimycina_FH_1894_2.faa	Amycolatopsis_benzoatilytica_DSM_43387_2.faa	Amycolatopsis_decaplanina_DSM_44594_2.faa	Amycolatopsis_japonica_MG417-CF17_DSM_44213_2.faa	Amycolatopsis_jejuensis_NRRL-B_24427_2.faa	Amycolatopsis_kera_sub_noga_2.faa	Amycolatopsis_lurida_PROKKA_2.faa	Amycolatopsis_marina_2.faa	Amycolatopsis_mediterranei_DSM_40773_2.faa	Amycolatopsis_mediterranei_RB_2.faa	Amycolatopsis_mediterranei_S699_ATCC_13685_2.faa	Amycolatopsis_mediterranei_U32_2.faa	Amycolatopsis_methanolica_239_2.faa	Amycolatopsis_nigrescens_CSC17Ta-90_DSM_44992_2.faa	Amycolatopsis_niigatensis_DSM_45165_2.faa	Amycolatopsis_orientalis_B-37b_PROKKA_2.faa	Amycolatopsis_orientalis_DSM_40040_2.faa	Amycolatopsis_orientalis_HCCB10007_2.faa	Amycolatopsis_pretoriensis_DSM_44654_2.faa	Amycolatopsis_regifaucium_DSM_45072_2.faa	Amycolatopsis_rifamycinica_46095_2.faa	Amycolatopsis_rubida_DSM_44637_2.faa	Amycolatopsis_saalfeldensis_DSM_44993_2.faa	Amycolatopsis_sacchari_DSM_44468_2.faa	Amycolatopsis_sp._M39_2.faa	Amycolatopsis_sp_75iv2_ATCC_39116_2.faa	Amycolatopsis_sp_MJM2582_2.faa	Amycolatopsis_sp_Nr14_2.faa	Amycolatopsis_sp_Nr49_2.faa	Amycolatopsis_sulphuraea_DSM_46092_2.faa	Amycolatopsis_taiwanensis_DSM_45107_2.faa	Amycolatopsis_thermoflava_N1165_DSM_44574_2.faa	Amycolatopsis_tolypomycina_DSM_44544_2.faa	Amycolatopsis_xylanica_CPCC_202699_2.faa	A_vancoresmycina_2.faa	Amycolatopsis_halophila_YIM_93223_DSM_45216_2.faa	Amycolatopsis_mediterranei_DSM_46096_2.faa	Amycolatopsis_orientalis_DSM_43388_2.faa	Amycolatopsis_orientalis_DSM_46075_2.faa
A_mediterranei_HP-130_2.faa	100.00	65.20	77.44	65.52	79.95	64.72	66.43	66.28	59.25	65.86	67.04	55.95	96.80	97.82	97.90	97.82	57.83	61.12	63.34	67.26	67.75	66.64	78.68	66.91	81.76	61.80	66.05	61.07	62.54	59.92	67.03	79.92	58.68	56.39	53.28	58.97	80.08	65.34	82.44	25.55	99.61	64.31	63.85
Amycolatopsis_alba_DSM_44262_2.faa	65.20	100.00	66.62	83.76	64.90	63.62	81.25	81.95	58.45	81.20	80.15	58.45	66.19	66.05	65.22	66.05	56.93	64.47	62.39	80.55	80.64	81.89	67.49	79.22	68.23	63.21	63.49	57.27	63.08	58.94	82.91	63.84	58.74	56.43	53.00	57.82	67.49	67.31	68.03	46.35	65.23	63.32	64.56
Amycolatopsis_australiensis_DSM_44671_2.faa	77.44	66.62	100.00	67.21	74.68	67.32	67.89	68.30	61.70	67.81	68.95	57.82	78.09	77.91	77.17	77.86	60.74	62.32	67.46	68.94	69.30	68.67	79.36	70.39	79.90	65.20	68.03	63.44	65.64	63.11	69.77	75.44	61.85	58.57	55.08	61.60	76.36	66.23	79.64	46.44	77.27	68.36	66.89
Amycolatopsis_azurea_DSM_43854_2.faa	65.52	83.76	67.21	100.00	64.37	63.23	81.73	83.16	58.76	81.83	82.66	57.82	66.45	66.46	65.57	66.44	57.22	65.36	62.04	80.50	81.40	84.04	67.61	79.44	68.32	62.67	63.33	56.80	63.07	59.38	84.37	64.01	59.13	56.51	52.61	57.71	67.10	67.55	68.71	46.29	65.55	63.48	63.72
Amycolatopsis_balhimycina_FH_1894_2.faa	79.95	64.90	74.68	64.37	100.00	64.08	65.26	65.61	57.91	64.96	65.36	54.93	80.14	80.44	79.79	80.45	56.89	60.30	62.55	66.74	67.12	65.65	76.25	64.84	77.33	60.47	65.30	60.69	60.75	58.64	65.58	82.34	57.35	56.46	52.90	58.23	77.95	64.43	78.69	44.28	79.94	62.74	63.08
Amycolatopsis_benzoatilytica_DSM_43387_2.faa	64.72	63.62	67.32	63.23	64.08	100.00	65.10	65.19	66.53	64.93	63.51	57.74	65.31	65.51	64.51	65.45	62.20	61.21	77.66	64.11	64.88	64.80	66.35	64.23	66.01	71.66	69.41	62.87	71.91	62.56	65.41	63.26	61.09	64.96	57.73	61.74	65.12	61.44	66.60	47.60	64.62	78.00	77.60
Amycolatopsis_decaplanina_DSM_44594_2.faa	66.43	81.25	67.89	81.73	65.26	65.10	100.00	83.50	58.48	82.48	83.13	61.21	67.39	67.47	66.43	67.42	58.82	65.13	62.61	82.65	83.46	85.51	67.92	82.24	69.47	62.19	63.36	58.17	62.63	60.38	85.09	64.71	60.67	58.36	53.81	58.35	68.26	69.31	69.28	49.08	66.40	63.94	64.21
Amycolatopsis_japonica_MG417-CF17_DSM_44213_2.faa	66.28	81.95	68.30	83.16	65.61	65.19	83.50	100.00	59.46	88.48	85.52	61.15	67.39	67.35	66.29	67.33	58.52	66.42	64.55	82.96	82.90	88.89	68.37	81.02	69.38	62.98	64.82	58.01	63.08	60.42	89.39	65.96	60.39	57.60	53.65	59.40	68.95	68.72	69.68	48.41	66.28	65.50	65.65
Amycolatopsis_jejuensis_NRRL-B_24427_2.faa	59.25	58.45	61.70	58.76	57.91	66.53	58.48	59.46	100.00	59.10	58.82	51.03	59.47	59.78	59.01	59.74	55.46	57.19	67.76	57.97	58.05	59.10	60.45	58.82	59.94	66.92	64.21	57.90	67.51	57.49	59.76	57.31	56.39	60.53	51.94	56.45	58.43	56.23	59.64	43.85	59.04	69.67	68.75
Amycolatopsis_kera_sub_noga_2.faa	65.86	81.20	67.81	81.83	64.96	64.93	82.48	88.48	59.10	99.99	84.23	62.15	66.71	66.66	65.75	66.65	58.26	65.60	65.22	81.69	82.26	88.06	68.41	80.17	68.72	62.89	64.60	57.49	63.00	60.08	87.08	64.89	60.42	57.50	53.53	58.94	68.75	67.74	68.32	48.23	65.86	65.18	66.78
Amycolatopsis_lurida_PROKKA_2.faa	67.04	80.15	68.95	82.66	65.36	63.51	83.13	85.52	58.82	84.23	100.00	60.14	67.71	67.87	67.01	67.87	58.81	65.88	63.21	82.72	82.43	86.64	68.84	83.22	70.02	62.68	63.24	57.98	63.27	60.58	86.26	65.57	60.89	56.84	53.10	58.97	68.56	67.87	69.21	47.51	67.05	64.57	63.81
Amycolatopsis_marina_2.faa	55.95	58.45	57.82	57.82	54.93	57.74	61.21	61.15	51.03	62.15	60.14	99.98	56.89	56.72	55.87	56.73	60.16	61.52	57.60	60.40	60.71	60.84	56.64	61.04	58.67	54.09	55.87	56.61	53.75	59.74	61.42	55.37	62.10	53.68	52.30	58.21	57.29	57.41	57.42	56.77	55.84	57.00	57.79
Amycolatopsis_mediterranei_DSM_40773_2.faa	96.80	66.19	78.09	66.45	80.14	65.31	67.39	67.39	59.47	66.71	67.71	56.89	100.00	97.94	97.10	97.92	58.33	61.95	63.84	68.09	68.77	67.79	78.96	68.01	83.34	62.42	66.77	61.74	63.01	60.56	68.41	80.30	59.50	57.35	53.84	59.31	80.71	66.25	83.25	45.69	96.81	64.96	64.50
Amycolatopsis_mediterranei_RB_2.faa	97.82	66.05	77.91	66.46	80.44	65.51	67.47	67.35	59.78	66.66	67.87	56.72	97.94	100.00	97.88	99.90	58.65	62.04	63.94	68.15	68.69	67.78	79.24	67.82	82.74	62.54	66.88	61.84	63.22	60.76	68.22	80.23	59.53	57.27	53.97	59.74	80.52	66.29	82.96	45.66	97.84	65.02	64.53
Amycolatopsis_mediterranei_S699_ATCC_13685_2.faa	97.90	65.22	77.17	65.57	79.79	64.51	66.43	66.29	59.01	65.75	67.01	55.87	97.10	97.88	100.00	97.89	57.77	61.17	63.12	67.25	67.73	66.65	78.57	66.87	81.64	61.71	66.01	60.87	62.42	59.94	67.12	79.67	58.66	56.41	53.21	58.98	79.85	65.40	82.13	44.76	97.86	64.17	63.75
Amycolatopsis_mediterranei_U32_2.faa	97.82	66.05	77.86	66.44	80.45	65.45	67.42	67.33	59.74	66.65	67.87	56.73	97.92	99.90	97.89	100.00	58.64	62.01	63.93	68.11	68.66	67.76	79.24	67.81	82.73	62.51	66.88	61.84	63.17	60.75	68.21	80.23	59.51	57.23	53.93	59.74	80.52	66.31	82.97	45.63	97.82	64.98	64.51
Amycolatopsis_methanolica_239_2.faa	57.83	56.93	60.74	57.22	56.89	62.20	58.82	58.52	55.46	58.26	58.81	60.16	58.33	58.65	57.77	58.64	100.00	59.20	60.02	57.95	58.81	59.24	58.85	59.39	60.51	56.52	57.94	68.74	57.04	82.68	59.78	56.39	78.60	55.53	59.04	83.14	58.56	56.63	59.42	50.51	57.75	60.42	59.36
Amycolatopsis_nigrescens_CSC17Ta-90_DSM_44992_2.faa	61.12	64.47	62.32	65.36	60.30	61.21	65.13	66.42	57.19	65.60	65.88	61.52	61.95	62.04	61.17	62.01	59.20	100.00	60.43	65.02	65.41	66.61	62.98	65.42	64.14	60.49	61.80	59.50	60.53	61.59	66.67	60.14	62.66	55.42	56.27	59.98	61.57	64.48	63.53	48.39	61.02	62.39	62.06
Amycolatopsis_niigatensis_DSM_45165_2.faa	63.34	62.39	67.46	62.04	62.55	77.66	62.61	64.55	67.76	65.22	63.21	57.60	63.84	63.94	63.12	63.93	60.02	60.43	99.99	62.89	62.83	63.10	65.67	63.30	64.64	76.43	69.56	61.11	76.93	61.22	64.09	62.86	60.40	63.01	55.94	61.01	64.04	59.99	64.57	46.59	63.22	84.68	82.38
Amycolatopsis_orientalis_B-37b_PROKKA_2.faa	67.26	80.55	68.94	80.50	66.74	64.11	82.65	82.96	57.97	81.69	82.72	60.40	68.09	68.15	67.25	68.11	57.95	65.02	62.89	100.00	89.05	83.72	68.45	83.80	70.32	61.85	63.17	58.24	62.05	60.12	83.22	66.55	60.31	57.63	53.01	59.09	69.29	68.96	69.80	47.01	67.23	63.13	63.75
Amycolatopsis_orientalis_DSM_40040_2.faa	67.75	80.64	69.30	81.40	67.12	64.88	83.46	82.90	58.05	82.26	82.43	60.71	68.77	68.69	67.73	68.66	58.81	65.41	62.83	89.05	100.00	83.97	68.98	83.33	70.63	61.91	64.12	58.99	62.29	61.09	83.73	66.47	60.51	57.34	53.38	59.03	70.33	69.65	70.28	48.21	67.76	63.85	64.40
Amycolatopsis_orientalis_HCCB10007_2.faa	66.64	81.89	68.67	84.04	65.65	64.80	85.51	88.89	59.10	88.06	86.64	60.84	67.79	67.78	66.65	67.76	59.24	66.61	63.10	83.72	83.97	100.00	68.60	83.06	70.34	62.61	64.09	58.72	63.30	61.35	89.98	65.60	61.41	58.03	53.58	59.47	68.77	68.70	70.06	48.41	66.65	65.07	64.91
Amycolatopsis_pretoriensis_DSM_44654_2.faa	78.68	67.49	79.36	67.61	76.25	66.35	67.92	68.37	60.45	68.41	68.84	56.64	78.96	79.24	78.57	79.24	58.85	62.98	65.67	68.45	68.98	68.60	99.98	68.78	79.25	64.25	68.48	61.58	64.47	61.26	69.37	75.54	60.07	56.97	54.07	60.60	77.70	67.22	80.85	44.67	78.68	66.31	66.07
Amycolatopsis_regifaucium_DSM_45072_2.faa	66.91	79.22	70.39	79.44	64.84	64.23	82.24	81.02	58.82	80.17	83.22	61.04	68.01	67.82	66.87	67.81	59.39	65.42	63.30	83.80	83.33	83.06	68.78	100.00	71.00	62.47	63.33	59.35	62.47	61.04	82.96	65.11	62.07	57.75	53.20	59.17	68.11	68.28	69.29	48.84	66.85	64.55	63.80
Amycolatopsis_rifamycinica_46095_2.faa	81.76	68.23	79.90	68.32	77.33	66.01	69.47	69.38	59.94	68.72	70.02	58.67	83.34	82.74	81.64	82.73	60.51	64.14	64.64	70.32	70.63	70.34	79.25	71.00	100.00	62.85	67.23	63.55	63.38	62.70	70.77	77.92	62.12	58.94	54.32	61.12	82.58	67.21	83.10	46.73	81.73	65.90	65.22
Amycolatopsis_rubida_DSM_44637_2.faa	61.80	63.21	65.20	62.67	60.47	71.66	62.19	62.98	66.92	62.89	62.68	54.09	62.42	62.54	61.71	62.51	56.52	60.49	76.43	61.85	61.91	62.61	64.25	62.47	62.85	99.99	68.20	58.33	89.23	58.24	63.52	60.46	58.24	61.78	53.70	58.07	61.97	59.09	62.92	43.82	61.70	77.34	80.81
Amycolatopsis_saalfeldensis_DSM_44993_2.faa	66.05	63.49	68.03	63.33	65.30	69.41	63.36	64.82	64.21	64.60	63.24	55.87	66.77	66.88	66.01	66.88	57.94	61.80	69.56	63.17	64.12	64.09	68.48	63.33	67.23	68.20	99.98	60.20	67.98	59.36	64.29	64.68	58.44	61.65	53.93	58.75	65.81	61.73	67.17	44.75	65.95	70.20	69.80
Amycolatopsis_sacchari_DSM_44468_2.faa	61.07	57.27	63.44	56.80	60.69	62.87	58.17	58.01	57.90	57.49	57.98	56.61	61.74	61.84	60.87	61.84	68.74	59.50	61.11	58.24	58.99	58.72	61.58	59.35	63.55	58.33	60.20	100.00	58.73	72.78	58.76	60.00	68.92	56.14	59.26	70.62	60.81	57.38	62.64	47.34	60.74	62.15	61.44
Amycolatopsis_sp._M39_2.faa	62.54	63.08	65.64	63.07	60.75	71.91	62.63	63.08	67.51	63.00	63.27	53.75	63.01	63.22	62.42	63.17	57.04	60.53	76.93	62.05	62.29	63.30	64.47	62.47	63.38	89.23	67.98	58.73	99.99	58.79	63.92	61.01	58.41	61.91	53.61	58.36	62.24	59.38	63.63	44.32	62.44	78.56	81.06
Amycolatopsis_sp_75iv2_ATCC_39116_2.faa	59.92	58.94	63.11	59.38	58.64	62.56	60.38	60.42	57.49	60.08	60.58	59.74	60.56	60.76	59.94	60.75	82.68	61.59	61.22	60.12	61.09	61.35	61.26	61.04	62.70	58.24	59.36	72.78	58.79	100.00	61.66	58.82	82.03	54.90	60.44	86.65	60.51	57.30	61.40	48.92	59.90	61.89	61.28
Amycolatopsis_sp_MJM2582_2.faa	67.03	82.91	69.77	84.37	65.58	65.41	85.09	89.39	59.76	87.08	86.26	61.42	68.41	68.22	67.12	68.21	59.78	66.67	64.09	83.22	83.73	89.98	69.37	82.96	70.77	63.52	64.29	58.76	63.92	61.66	100.00	65.56	61.94	58.33	53.76	60.10	68.96	69.61	70.41	49.21	67.03	65.75	65.16
Amycolatopsis_sp_Nr14_2.faa	79.92	63.84	75.44	64.01	82.34	63.26	64.71	65.96	57.31	64.89	65.57	55.37	80.30	80.23	79.67	80.23	56.39	60.14	62.86	66.55	66.47	65.60	75.54	65.11	77.92	60.46	64.68	60.00	61.01	58.82	65.56	100.00	57.90	55.70	53.04	58.20	77.73	63.60	78.84	44.17	79.84	62.80	62.96
Amycolatopsis_sp_Nr49_2.faa	58.68	58.74	61.85	59.13	57.35	61.09	60.67	60.39	56.39	60.42	60.89	62.10	59.50	59.53	58.66	59.51	78.60	62.66	60.40	60.31	60.51	61.41	60.07	62.07	62.12	58.24	58.44	68.92	58.41	82.03	61.94	57.90	99.99	56.31	59.68	79.21	58.85	57.48	60.17	51.31	56.46	61.84	60.22
Amycolatopsis_sulphuraea_DSM_46092_2.faa	56.39	56.43	58.57	56.51	56.46	64.96	58.36	57.60	60.53	57.50	56.84	53.68	57.35	57.27	56.41	57.23	55.53	55.42	63.01	57.63	57.34	58.03	56.97	57.75	58.94	61.78	61.65	56.14	61.91	54.90	58.33	55.70	56.31	100.00	50.19	55.06	57.39	55.11	57.55	46.33	56.38	63.99	63.45
Amycolatopsis_taiwanensis_DSM_45107_2.faa	53.28	53.00	55.08	52.61	52.90	57.73	53.81	53.65	51.94	53.53	53.10	52.30	53.84	53.97	53.21	53.93	59.04	56.27	55.94	53.01	53.38	53.58	54.07	53.20	54.32	53.70	53.93	59.26	53.61	60.44	53.76	53.04	59.68	50.19	100.00	60.09	53.22	52.23	53.63	43.77	53.15	56.25	57.06
Amycolatopsis_thermoflava_N1165_DSM_44574_2.faa	58.97	57.82	61.60	57.71	58.23	61.74	58.35	59.40	56.45	58.94	58.97	58.21	59.31	59.74	58.98	59.74	83.14	59.98	61.01	59.09	59.03	59.47	60.60	59.17	61.12	58.07	58.75	70.62	58.36	86.65	60.10	58.20	79.21	55.06	60.09	99.98	59.78	56.28	60.09	48.15	58.88	60.95	60.98
Amycolatopsis_tolypomycina_DSM_44544_2.faa	80.08	67.49	76.36	67.10	77.95	65.12	68.26	68.95	58.43	68.75	68.56	57.29	80.71	80.52	79.85	80.52	58.56	61.57	64.04	69.29	70.33	68.77	77.70	68.11	82.58	61.97	65.81	60.81	62.24	60.51	68.96	77.73	58.85	57.39	53.22	59.78	99.96	66.28	81.03	45.55	80.08	64.16	64.84
Amycolatopsis_xylanica_CPCC_202699_2.faa	65.34	67.31	66.23	67.55	64.43	61.44	69.31	68.72	56.23	67.74	67.87	57.41	66.25	66.29	65.40	66.31	56.63	64.48	59.99	68.96	69.65	68.70	67.22	68.28	67.21	59.09	61.73	57.38	59.38	57.30	69.61	63.60	57.48	55.11	52.23	56.28	66.28	100.00	68.42	46.29	65.35	60.73	61.25
A_vancoresmycina_2.faa	82.44	68.03	79.64	68.71	78.69	66.60	69.28	69.68	59.64	68.32	69.21	57.42	83.25	82.96	82.13	82.97	59.42	63.53	64.57	69.80	70.28	70.06	80.85	69.29	83.10	62.92	67.17	62.64	63.63	61.40	70.41	78.84	60.17	57.55	53.63	60.09	81.03	68.42	100.00	46.05	82.37	65.79	65.43
Amycolatopsis_halophila_YIM_93223_DSM_45216_2.faa	25.55	46.35	46.44	46.29	44.28	47.60	49.08	48.41	43.85	48.23	47.51	56.77	45.69	45.66	44.76	45.63	50.51	48.39	46.59	47.01	48.21	48.41	44.67	48.84	46.73	43.82	44.75	47.34	44.32	48.92	49.21	44.17	51.31	46.33	43.77	48.15	45.55	46.29	46.05	100.00	44.66	47.36	45.74
Amycolatopsis_mediterranei_DSM_46096_2.faa	99.61	65.23	77.27	65.55	79.94	64.62	66.40	66.28	59.04	65.86	67.05	55.84	96.81	97.84	97.86	97.82	57.75	61.02	63.22	67.23	67.76	66.65	78.68	66.85	81.73	61.70	65.95	60.74	62.44	59.90	67.03	79.84	56.46	56.38	53.15	58.88	80.08	65.35	82.37	44.66	100.00	64.19	63.72
Amycolatopsis_orientalis_DSM_43388_2.faa	64.31	63.32	68.36	63.48	62.74	78.00	63.94	65.50	69.67	65.18	64.57	57.00	64.96	65.02	64.17	64.98	60.42	62.39	84.68	63.13	63.85	65.07	66.31	64.55	65.90	77.34	70.20	62.15	78.56	61.89	65.75	62.80	61.84	63.99	56.25	60.95	64.16	60.73	65.79	47.36	64.19	100.00	83.52
Amycolatopsis_orientalis_DSM_46075_2.faa	63.85	64.56	66.89	63.72	63.08	77.60	64.21	65.65	68.75	66.78	63.81	57.79	64.50	64.53	63.75	64.51	59.36	62.06	82.38	63.75	64.40	64.91	66.07	63.80	65.22	80.81	69.80	61.44	81.06	61.28	65.16	62.96	60.22	63.45	57.06	60.98	64.84	61.25	65.43	45.74	63.72	83.52	100.00
